# Supplementary material for: Protective Mechanism of Eurotium amstelodami from Fuzhuan Brick Tea against Colitis and Gut-Derived Liver Injury Induced by Dextran Sulfate Sodium in C57BL/6 Mice
Source: Nutrients. 2024 Apr 16;16(8):1178. doi: 10.3390/nu16081178 (PMC11054642; doi:10.3390/nu16081178)
Supplement: Supplementary file 1 [file nutrients-16-01178-s001.zip]

Archive with 1 entries (1 files):
- nutrients-2899652-supplementary.pdf
